# Supplementary material for: The effect of aging in primary human dermal fibroblasts
Source: PLoS One. 2019 Jul 3;14(7):e0219165. doi: 10.1371/journal.pone.0219165 (PMC6608952; doi:10.1371/journal.pone.0219165)
Supplement: S1 File — Cell proliferation time technique performed according Scepter Cell Counter protocol. (XLSX) [file pone.0219165.s001.xlsx]

## Sheet: samples
young	Day 0	Day 3	Day 6		elderly	Day 0	Day 3	Day 6		UVB irradiated	Day 0	Day 3	Day 6
donor 2	20000	161820	206000		donor 9	20000	31480	33280		donor 2i	20000	21040	23940
donor 4	20000	114460	199020		donor 10	20000	22360	30740		donor 4i	20000	22200	28740
donor 5	20000	86900	206200		donor 11	20000	20200	30740		donor 5i	20000	27500	40020
donor 6	20000	131560	180760		donor 12	20000	24780	31180		donor 6i	20000	33840	45840
donor 7	20000	157280	219000		donor 13	20000	27120	36960		donor 7i	20000	20360	33320
donor 8	20000	30140	60760							donor 8i	20000	33880	32960
										proliferated	Day 0	Day 3	Day 6
										donor 2p	20000	23000	3000
										donor 4p	20000	33600	32200
										donor 5p	20000	18600	25800
										donor 6p	20000	37200	21600
										donor 7p	20000	19600	39800
										donor 8p	20000	30200	32400

## Sheet: average
	Day 0	Day 3	Day 6	DP0	SD3	SD6
young	20000	113693	178623	0	45156.8	53933
elderly	20000	25188	32580	0	3908.1	2383.51
irradiated	20000	26470	34136.7	0	5705.78	7149.93
proliferated	20000	27033.3	25800	0	7061.08	11676.2
