# Supplementary material for: The effect of aging in primary human dermal fibroblasts
Source: PLoS One. 2019 Jul 3;14(7):e0219165. doi: 10.1371/journal.pone.0219165 (PMC6608952; doi:10.1371/journal.pone.0219165)
Supplement: S2 File — Real-time cell proliferation analysis performed according to the ECIS protocol. (XLSX) [file pone.0219165.s002.xlsx]

## Sheet: 35 Hours
		A1 R	A2 R	A3 R	A4 R	A5 R	A6 R	A7 R	A8 R			B1 R	B2 R	B3 R	B4 R	B5 R	B6 R	B7 R	B8 R
young (control)	35.0023	175.425	461.686	649.281	435.682	9767.51	465.119	583.586	543.143			162.13	435.072	563.627	397.603	9247.48	431.435	448.975	436.491
Frequency (Hz), 4000
	time (hrs)	young control Resistance (ohms)							average			aged samples Resistance (ohms)							average
elderly donor	35.0022	317.181	285.853	318.678	319.085	247.774	273.26	204.438	293.639		elderly donor	367.907	515.303	356.06	508.675	461.377	188.347		441.865
accelerated proliferation	35.0023	369.387	449.08	385.384	410.907	416.027	320.756	219.436	391.924		accelerated proliferation	669.021	868.264	301.187	337.774	586.934	607.46	218.027	561.773
UVB irradiation	35.0017										UVB irradiation	376.988	320.59	405.18	535.15	304.43	368.08	257.3	385.07
donor	average Resistance (ohms)	SD											The higher the resistance, the more space occupied in the well (theoretically more cell).
HDF young control	293.639	27.1053
HDF elderly donor	441.865	67.9259
HDF accelerated proliferation	561.773	194.182
HDF UVB irradiation	385.07	75.214

## Sheet: coments
holder A e B - jovens
1- control	2- amostra 7	3- amostra 8	4- amostra 2	5- vazio	6- amostra 4	7- amostra 6	8- maostra 5
holder A - elderly
1)9; 2)10; 3)11; 4)12; 5)13; 6) crtl
holder B - young control
1)6; 2)7; 3)8; 4)2; 5)4; 6)5; 7) crtl
A) 2,4,5,6,7,8 jovens; B) 2,4,5,6,7,8 passagem
