# Supplementary material for: The effect of aging in primary human dermal fibroblasts
Source: PLoS One. 2019 Jul 3;14(7):e0219165. doi: 10.1371/journal.pone.0219165 (PMC6608952; doi:10.1371/journal.pone.0219165)
Supplement: S3 File — Gene expression levels were estimated using the ΔΔCt methodology and keeping HDF from young donors as a control. (XLSX) [file pone.0219165.s003.xlsx]

## Sheet: biomarkers
	CASP-3	SIRT1	TP53	LMNA	COL1A1	COL1A2	COL3A1	COL4A1	COL7A1	MMP1	MMP2	MMP3	MMP7	MMP8	MMP9	MMP10	MMP12	MMP13	MMP14	TIMP1	TIMP2	TIMP3	TIMP4	IL1B	IL1A	IL6	IL8	IL10	PTGS2
Young	1	1	1	1	1	1	1	1	1	1	1	1	1	1	1	1	1	1	1	1	1	1	1	1	1	1	1	1	1
UVB irradiation	0	0.88	1.78	1.43	0.13	0.33	0.42	1	4.77	1.15	0.46	8.25	0.02	0.79	19173.2	63.92	6.86	1.05	2.91	3.47	2.35	0.09	4.23	0.06	0.04	0.17	6.04	76.56	0.1
accelerated proliferation	0	0.31	0.18	0.38	0.13	0.21	1.1	0.35	2.25	0.11	0.02	41.26	0.15	0.2	0.83	3.47	8.17	6.62	1.86	0.66	0.45	0	0.76	0.11	0.17	0.01	35.04	113.44	0.57
elderly	0.01	3.19	0.83	1.08	0.41	18.09	2.78	0.92	0.77	0.5	1.03	0.21	0	0.19	0.64	0.03	8.69	5.63	1.32	2.26	1.81	0.57	0.69	0	0	0.5	9.7	108.81	0.22

## Sheet: elderly
genes	Young	elderly	fold change
casp-3	1	0.00568226	-175.986
sirt-1	1	3.18619	3.18619
LMNA	1	1.08098	1.08098
TP53	1	0.834799	-1.19789
col 1a1	1	0.411677	-2.42909
col 1a2	1	18.0906	18.0906
col 3a1	1	2.78498	2.78498
col 4a1	1	0.91955	-1.08749
col 7a1	1	0.768083	-1.30194
MMP1	1	0.504817	-1.98091
MMP2	1	1.03232	1.03232
MMP3	1	0.214604	-4.65974
MMP7	1	0.002165	-461.894
MMP8	1	0.186705	-5.35604
MMP9	1	0.638521	-1.56612
MMP10	1	0.0258017	-38.7571
MMP12	1	8.68535	8.68535
MMP13	1	5.6324	5.6324
MMP14	1	1.32098	1.32098
TIMP1	1	2.25771	2.25771
TIMP2	1	1.8073	1.8073
TIMP3	1	0.566148	-1.76632
TIMP4	1	0.692955	-1.4431
IL1B	1	0.00261239	-382.792
IL1A	1	2.69395e-05	-37120.2
IL6	1	0.498006	-2.00801
IL8	1	9.69674	9.69674
IL10	1	108.814	108.814
PTGS2	1	0.220536	-4.53442

## Sheet: accelerated proliferation
	Young	proliferated	Fold Change
casp-3	1	0.000684149	-1461.67
sirt-1	1	0.310464	-3.22098
LMNA	1	0.377618	-2.64818
col 1a1	1	0.131937	-7.5794
col 1a2	1	0.207011	-4.83067
col 3a1	1	1.10477	1.10477
col 4a1	1	0.348787	-2.86708
col 7a1	1	2.25337	2.25337
MMP1	1	0.109766	-9.11031
MMP2	1	0.0164461	-60.8047
MMP3	1	41.2598	41.2598
MMP7	1	0.152023	-6.57795
MMP8	1	0.196846	-5.08011
MMP9	1	0.833642	-1.19956
MMP10	1	3.47483	3.47483
MMP12	1	8.1681	8.1681
MMP13	1	6.62052	6.62052
MMP14	1	1.86266	1.86266
TIMP1	1	0.656649	-1.52288
TIMP2	1	0.450755	-2.2185
TIMP3	1	0.00117834	-848.651
TIMP4	1	0.760929	-1.31418
IL1B	1	0.110582	-9.04303
IL1A	1	0.165846	-6.02969
IL6	1	0.0135305	-73.907
IL8	1	35.0376	35.0376
IL10	1	113.444	113.444
TP53	1	0.184977	-5.40608
PTGS2	1	0.573686	-1.74311

## Sheet: UVB irradiation
	Young	UVB irradiated	Fold Change
casp-3	1	0.00133178	-750.876
sirt-1	1	0.884745	-1.13027
LMNA	1	1.43271	1.43271
col 1a1	1	0.125833	-7.94703
col 1a2	1	0.330736	-3.02356
col 3a1	1	0.419963	-2.38116
col 4a1	1	1.00376	1.00376
col 7a1	1	4.76783	4.76783
MMP1	1	1.15469	1.15469
MMP2	1	0.458017	-2.18333
MMP3	1	8.25108	8.25108
MMP7	1	0.0186602	-53.5899
MMP8	1	0.792708	-1.2615
MMP9	1	19173.2	19173.2
MMP10	1	63.92	63.92
MMP12	1	6.85861	6.85861
MMP13	1	1.04528	1.04528
MMP14	1	2.91355	2.91355
TIMP1	1	3.47249	3.47249
TIMP2	1	2.35042	2.35042
TIMP3	1	0.0882098	-11.3366
TIMP4	1	4.23052	4.23052
IL1B	1	0.06214	-16.0927
IL1A	1	0.0423612	-23.6065
IL6	1	0.170345	-5.87045
IL8	1	6.04015	6.04015
IL10	1	76.5649	76.5649
TP53	1	1.77666	1.77666
PTGS2	1	0.101297	-9.87194

## Sheet: IPA_comparison analyses
© 2000-2019 QIAGEN. All rights reserved.
				Expr Fold Change	Expr Fold Change	Expr Fold Change
Symbol	Entrez Gene Name	Location	Type(s)	UVB irradiated	proliferated	elderly
CASP3	caspase 3	Cytoplasm	peptidase	-750.876	-1461.67	-175.986
COL1A1	collagen type I alpha 1 chain	Extracellular Space	other	-7.947	-7.579	-2.429
COL1A2	collagen type I alpha 2 chain	Extracellular Space	other	-3.024	-4.831	18.091
COL3A1	collagen type III alpha 1 chain	Extracellular Space	other	-2.381	1.105	2.785
COL4A1	collagen type IV alpha 1 chain	Extracellular Space	other	1.004	-2.867	-1.087
COL7A1	collagen type VII alpha 1 chain	Extracellular Space	other	4.768	2.253	-1.302
CXCL8	C-X-C motif chemokine ligand 8	Extracellular Space	cytokine	6.04	35.038	9.697
IL10	interleukin 10	Extracellular Space	cytokine	76.565	113.444	108.814
IL1A	interleukin 1 alpha	Extracellular Space	cytokine	-23.606	-6.03	-37120.2
IL1B	interleukin 1 beta	Extracellular Space	cytokine	-16.093	-9.043	-382.792
IL6	interleukin 6	Extracellular Space	cytokine	-5.87	-73.907	-2.008
LMNA	lamin A/C	Nucleus	other	1.433	-2.648	1.081
MMP1	matrix metallopeptidase 1	Extracellular Space	peptidase	1.155	-9.11	-1.981
MMP10	matrix metallopeptidase 10	Extracellular Space	peptidase	63.92	3.475	-38.757
MMP12	matrix metallopeptidase 12	Extracellular Space	peptidase	6.859	8.168	8.685
MMP13	matrix metallopeptidase 13	Extracellular Space	peptidase	1.045	6.621	5.632
MMP14	matrix metallopeptidase 14	Extracellular Space	peptidase	2.914	1.863	1.321
MMP2	matrix metallopeptidase 2	Extracellular Space	peptidase	-2.183	-60.805	1.032
MMP3	matrix metallopeptidase 3	Extracellular Space	peptidase	8.251	41.26	-4.66
MMP7	matrix metallopeptidase 7	Extracellular Space	peptidase	-53.59	-6.578	-461.894
MMP8	matrix metallopeptidase 8	Extracellular Space	peptidase	-1.261	-5.08	-5.356
MMP9	matrix metallopeptidase 9	Extracellular Space	peptidase	19173.2	-1.2	-1.566
PTGS2	prostaglandin-endoperoxide synthase 2	Cytoplasm	enzyme	-9.872	-1.743	-4.534
SIRT1	sirtuin 1	Nucleus	transcription regulator	-1.13	-3.221	3.186
TIMP1	TIMP metallopeptidase inhibitor 1	Extracellular Space	cytokine	3.472	-1.523	2.258
TIMP2	TIMP metallopeptidase inhibitor 2	Extracellular Space	other	2.35	-2.218	1.807
TIMP3	TIMP metallopeptidase inhibitor 3	Extracellular Space	other	-11.337	-848.651	-1.766
TIMP4	TIMP metallopeptidase inhibitor 4	Extracellular Space	other	4.231	-1.314	-1.443
TP53	tumor protein p53	Nucleus	transcription regulator	1.777	-5.406	-1.198

## Sheet: fold change
	irradiated	elderly	proliferated			irradiated	elderly	proliferated
CASP3	-750.876	-175.986	-1461.67		CASP3	-750.876	-175.986	-1461.67
SIRT1	-1.13027	3.18619	-3.22098		SIRT1	-1.13027	3.18619	-3.22098
TP53	1.77666	-1.19789	-5.40608		TP53	1.77666	-1.19789	-5.40608
LMNA	1.43271	1.08098	-2.64818		LMNA	1.43271	1.08098	-2.64818
COL1A1	-7.94703	-2.42909	-7.5794		COL1A1	-7.94703	-2.42909	-7.5794
COL1A2	-3.02356	18.0906	-4.83067		COL1A2	-3.02356	18.0906	-4.83067
COL3A1	-2.38116	2.78498	1.10477		COL3A1	-2.38116	2.78498	1.10477
COL4A1	1.00376	-1.08749	-2.86708		COL4A1	1.00376	-1.08749	-2.86708
COL7A1	4.76783	-1.30194	2.25337		COL7A1	4.76783	-1.30194	2.25337
MMP1	1.15469	-1.98091	-9.11031		MMP1	1.15469	-1.98091	-9.11031
MMP2	-2.18333	1.03232	-60.8047		MMP2	-2.18333	1.03232	-60.8047
MMP3	8.25108	-4.65974	41.2598		MMP3	8.25108	-4.65974	41.2598
MMP7	-53.5899	-461.894	-6.57795		MMP7	-53.5899	-461.894	-6.57795
MMP8	-1.2615	-5.35604	-5.08011		MMP8	-1.2615	-5.35604	-5.08011
MMP9	19173.2	-1.56612	-1.19956		MMP9	19173.2	-1.56612	-1.19956
MMP10	63.92	-38.7571	3.47483		MMP10	63.92	-38.7571	3.47483
MMP12	6.85861	8.68535	8.1681		MMP12	6.85861	8.68535	8.1681
MMP13	1.04528	5.6324	6.62052		MMP13	1.04528	5.6324	6.62052
MMP14	2.91355	1.32098	1.86266		MMP14	2.91355	1.32098	1.86266
TIMP1	3.47249	2.25771	-1.52288		TIMP1	3.47249	2.25771	-1.52288
TIMP2	2.35042	1.8073	-2.2185		TIMP2	2.35042	1.8073	-2.2185
TIMP3	-11.3366	-1.76632	-848.651		TIMP3	-11.3366	-1.76632	-848.651
TIMP4	4.23052	-1.4431	-1.31418		TIMP4	4.23052	-1.4431	-1.31418
IL1B	-16.0927	-382.792	-9.04303		IL1B	-16.0927	-382.792	-9.04303
IL1A	-23.6065	-37120.2	-6.02969		IL1A	-23.6065	-37120.2	-6.02969
IL6	-5.87045	-2.00801	-73.907		IL6	-5.87045	-2.00801	-73.907
IL8	6.04015	9.69674	35.0376		IL8	6.04015	9.69674	35.0376
IL10	76.5649	108.814	113.444		IL10	76.5649	108.814	113.444
PTGS2	-9.87194	-4.53442	-1.74311		PTGS2	-9.87194	-4.53442	-1.74311
